# Supplementary material for: A Bayesian Logistic Regression Approach to Investigating the Determinants Associated with Never Having Been Screened for Cervical Cancer Amongst Child-Bearing-Age Women in Jordan
Source: Int J Environ Res Public Health. 2025 Jun 25;22(7):1000. doi: 10.3390/ijerph22071000 (PMC12295522; doi:10.3390/ijerph22071000)
Supplement: Supplementary file 1 [file ijerph-22-01000-s001.zip]

Archive with 1 entries (1 files):
- ijerph-3715325-supplementary.pdf
